# Supplementary material for: Using Long-term Capture Data to Predict Trogoderma variabile Ballion and Plodia interpunctella (Hübner) Population Patterns
Source: Insects. 2019 Mar 30;10(4):93. doi: 10.3390/insects10040093 (PMC6523208; doi:10.3390/insects10040093)
Supplement: Supplementary file 1 [file insects-10-00093-s001.zip]

Archive with 3 entries (3 files):
- SupplementalTable1_count_range_differences.xlsx
- SupplementalTable2_spearman_trap_correlations.xlsx
- SupplementalTable3_fumigation_changes.xlsx
