# Supplementary material for: Using Long-term Capture Data to Predict Trogoderma variabile Ballion and Plodia interpunctella (Hübner) Population Patterns
Source: Insects. 2019 Mar 30;10(4):93. doi: 10.3390/insects10040093 (PMC6523208; doi:10.3390/insects10040093)
Supplement: Supplementary file 1 [file insects-10-00093-s001.zip › SupplementalTable1_count_range_differences.xlsx]

## Sheet: counts_vs_diffs_ranges
count/trap/monitoring period	Frequency P. interpunctella	Mean difference P. interpunctella	Maximum Difference P. interpunctella	Minimum Difference P. interpunctella	Range of Differences P. interpunctella	Standard Error of Differences P. interpunctella	Frequency T. variabile	Mean difference T. variabile	Maximum Difference T. variabile	Minimum Difference T. variabile	Range of Differences T. variabile	Standard Error of Differences T. variabile						When frequency of observations is ≥ 4
0	9567	0.536532	111	0	111	0.0305584	11830	0.211665	32	0	32	0.00937608
1	1019	1.73994	69	-1	70	0.186528	1163	-0.0756664	17	-1	18	0.0544003
2	612	2.01634	61	-2	63	0.309097	510	-0.572549	28	-2	30	0.11573
3	390	2.53846	143	-3	146	0.589926	262	-0.839695	14	-3	17	0.182168
4	321	1.34579	44	-4	48	0.425009	144	-1.22222	21	-4	25	0.328999
5	272	2.23897	75	-5	80	0.697812	95	-1.12632	27	-5	32	0.50623
6	190	2.21053	98	-6	104	0.972006	68	-2.55882	13	-6	19	0.531857
7	215	2.92558	109	-7	116	1.01898	43	-3	9	-7	16	0.700419
8	147	2.10884	73	-8	81	1.09182	33	-1.93939	14	-8	22	1.19812
9	137	0.890511	59	-9	68	1.10245	27	-5.66667	2	-9	11	0.589558
10	116	-0.155172	101	-10	111	1.48463	24	-6.375	3	-10	13	0.902518
11	116	3.12931	114	-11	125	1.92145	14	-7.07143	9	-11	20	1.50991
12	111	3.67568	90	-12	102	1.8601	12	-6.16667	22	-12	34	2.76568
13	72	1.33333	86	-13	99	2.37916	16	-4.3125	20	-13	33	2.56697
14	71	0.676056	85	-14	99	2.28597	15	-3.93333	16	-14	30	2.72286
15	64	1.32812	78	-15	93	2.38994	9	-6.77778	15	-15	30	3.13483
16	62	-1.95161	66	-16	82	2.11094	7	2.28571	27	-15	42	6.10119
17	57	-3.47368	68	-17	85	2.29499	8	-4.125	10	-14	24	3.14777
18	38	-3.92105	68	-18	86	2.73676	5	-11.6	5	-18	23	4.20238
19	40	-6.1	55	-19	74	2.38553	0
20	45	-5.22222	49	-20	69	2.02706	0
21	41	-1.31707	60	-21	81	2.89668	0
22	38	-4.15789	117	-22	139	4.09759	4	0.5	26	-15	41	8.85532
23	28	-4.53571	50	-23	73	3.43668	0
24	30	-3.46667	65	-24	89	3.59205	0
25	21	-10	37	-25	62	4.14671	0
26	36	-4.75	53	-26	79	3.54123	0
27	24	-4.45833	75	-25	100	4.69079	0
28	18	-6.77778	47	-27	74	5.45664	0
29	21	-9.2381	47	-29	76	4.37411	0
30	23	2.91304	119	-29	148	8.07571	6	-13.8333	9	-30	39	7.51628
31	20	-9.75	43	-31	74	4.21268	0
32	19	-4.52632	76	-32	108	5.70747	0
33	18	-14.6667	63	-33	96	5.69887	0
34	17	-11.2941	16	-34	50	3.7306	0
35	17	-18.7059	26	-35	61	3.77274	0
36	17	-5.11765	66	-33	99	7.70785	0
37	18	-13.7778	55	-35	90	5.52745	0
38	10	-27.5	-8	-36	28	2.7457	0
39	13	-8.53846	90	-38	128	11.8736	0
40	8	-26.875	-8	-40	32	4.125	0
41	9	-21.4444	38	-41	79	7.814	0
42	8	-19.625	39	-37	76	8.73609	0
43	7	-22.1429	1	-41	42	5.25732	0
44	12	-26.8333	1	-44	45	4.80188	0
45	11	-7	29	-45	74	7.78694	0
46	8	-7	64	-39	103	11.6466	0
47	5	-17.6	2	-37	39	8.07837	0
48	11	-26.2727	11	-43	54	4.66922	0
49	5	-7.6	11	-37	48	8.61162	0
50	6	-14.1667	51	-47	98	15.3697	0
51	6	-22.3333	-5	-47	42	6.54047	0
52	7	-29.4286	-9	-51	42	7.29924	0
53	6	8.66667	65	-30	95	14.5365	0
54	8	7.5	115	-44	159	20.0962	0
55	5	-45.2	-27	-54	27	4.70532	0
56	8	-44	-35	-54	19	2.49285	0
57	6	1.5	74	-46	120	18.114	0
58	7	-23.7143	5	-58	63	7.3443	0
59	9	-8	67	-58	125	16.3512	0
60	6	-20.5	46	-57	103	17.1401	0
61	6	-21.5	28	-57	85	13.6278	0
62	5	-41	-23	-62	39	6.97854	0
63	6	-31	-10	-48	38	6.18601	0
64	4	-38.5	3	-62	65	14.2507	0
68	6	-31.5	1	-64	65	9.99583	0
73	5	-40	-14	-60	46	9.57601	0
74	5	-43.8	-20	-67	47	8.65101	0
76	4	-41.5	-17	-54	37	8.37158	0
80	6	-52.6667	-41	-76	35	5.35828	0
81	4	-47	2	-77	79	18.0324	0
88	4	-47	5	-69	74	17.4117	0
89	4	-59.25	-21	-85	64	15.5154	0
93	4	-34	65	-80	145	33.5435	0
