# Supplementary material for: Using Long-term Capture Data to Predict Trogoderma variabile Ballion and Plodia interpunctella (Hübner) Population Patterns
Source: Insects. 2019 Mar 30;10(4):93. doi: 10.3390/insects10040093 (PMC6523208; doi:10.3390/insects10040093)
Supplement: Supplementary file 1 [file insects-10-00093-s001.zip › SupplementalTable2_spearman_trap_correlations.xlsx]

## Sheet: P. interpunctella
species	location	year1	year2	trap1_R	trap1_p	trap2_R	trap2_p	trap3_R	trap3_p	trap4_R	trap4_p	trap5_R	trap5_p	trap6_R	trap6_p	trap7_R	trap7_p	trap8_R	trap8_p	trap9_R	trap9_p	trap10_R	trap10_p	trap11_R	trap11_p
P. interpunctella	basement	2001	2002	0.21	0.47	0.80327	0.0005	0.62762	0.0163	0.13949	0.6344	0.41351	0.1416	0.57818	0.0303	0.58473	0.0281	0.06511	0.825	0.01571	0.9575	0.15279	0.602	0.44008	0.1153
P. interpunctella	basement	2002	2003	0.9	<0.0001	0.64107	0.0056	0.79644	0.0001	0.67238	0.0031	0.8437	<.0001	0.76826	0.0003	0.3149	0.2183	0.89774	<.0001	0.90755	<.0001	0.94811	<.0001	0.74057	0.0007
P. interpunctella	basement	2003	2004	0.46	0.0059	0.63121	<.0001	0.39162	0.022	0.63427	<.0001	0.64013	<.0001	0.85933	<.0001	0.15039	0.3959	0.35482	0.0395	0.41497	0.0147	0.43927	0.0093	0.58054	0.0003
P. interpunctella	basement	2004	2005	0.56	0.0005	0.81705	<.0001	0.44696	0.008	0.56517	0.0005	0.74471	<.0001	0.82363	<.0001	0.33859	0.0501	0.42544	0.0121	0.68465	<.0001	0.53342	0.0012	0.41969	0.0135
P. interpunctella	basement	2005	2006	0.46	0.0061	0.48447	0.0037	-0.10499	0.5546	0.0059	0.9736	0.3935	0.0213	0.51953	0.0016	0.11187	0.5288	0.56136	0.0006	0.8021	<.0001	0.68906	<.0001	0.17801	0.3138
P. interpunctella	basement	2006	2007	0.46	0.0062	0.47675	0.0044	0.37912	0.027	0.33132	0.0556	0.53548	0.0011	0.52832	0.0013	0.46174	0.006	0.41818	0.0138	0.80713	<.0001	0.45602	0.0067	0.50279	0.0024
P. interpunctella	basement	2007	2008	0.58	0.0003	0.85203	<.0001	0.40424	0.0177	0.39782	0.0198	0.70565	<.0001	0.63191	<.0001	0.60148	0.0002	0.33993	0.0492	0.73893	<.0001	0.57377	0.0004	0.64933	<.0001
P. interpunctella	basement	2008	2009	0.68	<0.0001	0.96218	<.0001	0.56516	0.0005	0.74894	<.0001	0.96414	<.0001	0.83444	<.0001	0.54096	0.001	0.45319	0.0071	0.94508	<.0001	0.43264	0.0106	0.71335	<.0001
P. interpunctella	basement	2009	2010	0.3	0.088	0.68665	<.0001	0.59342	0.0002	0.61395	0.0001	0.81794	<.0001	0.90402	<.0001	0.55323	0.0007	0.69293	<.0001	0.69368	<.0001	0.63096	<.0001	0.74022	<.0001
P. interpunctella	basement	2010	2011	0.44	0.009	0.83338	<.0001	0.54514	0.0009	0.42416	0.0124	0.75697	<.0001	0.81127	<.0001	0.62161	<.0001	0.47308	0.0047	0.54431	0.0009	0.56608	0.0005	0.09987	0.5741
			averageR	0.505		0.718806		0.464473		0.45334		0.681573		0.725889		0.42795		0.468178		0.655411		0.542212		0.506445
P. interpunctella	first_floor	2001	2002	0.52	0.059	0.49361	0.0728	0.65894	0.0104	0.16556	0.5716	0.50503	0.0655	0.53736	0.0475	0.48201	0.0809	0.13677	0.641	0.42445	0.1304	0.55664	0.0482	0.61676	0.0248
P. interpunctella	first_floor	2002	2003	0.69	0.0023	0.74106	0.0007	0.72678	0.001	0.86956	<.0001	0.94001	<.0001	0.90495	<.0001	0.80519	<.0001	0.95109	<.0001	0.89403	<.0001	0.83707	<.0001	0.68562	0.0034
P. interpunctella	first_floor	2003	2004	0.33	0.06	0.70066	<.0001	0.76971	<.0001	0.87857	<.0001	0.76014	<.0001	0.88864	<.0001	0.50169	0.0025	0.53426	0.0011	0.41589	0.0144	0.42928	0.0127	0.10443	0.563
P. interpunctella	first_floor	2004	2005	0.25	0.16	0.82644	<.0001	0.67596	<.0001	0.40087	0.0188	0.68372	<.0001	0.85113	<.0001	0.4157	0.0145	0.47332	0.0047	0.52902	0.0013	0.4461	0.0093	0.09836	0.5861
P. interpunctella	first_floor	2005	2006	0.32	0.067	0.55459	0.0007	0.60997	0.0001	0.3806	0.0264	0.52836	0.0013	0.74448	<.0001	-0.03372	0.8498	0.40935	0.0162	0.48827	0.0034	-0.05585	0.7576	0.13357	0.4587
P. interpunctella	first_floor	2006	2007	0.39	0.83	0.53997	0.001	0.78479	<.0001	0.78002	<.0001	0.64032	<.0001	0.7568	<.0001	0.24045	0.1707	0.53787	0.001	0.60316	0.0002	0.32038	0.0691	0.38278	0.0279
P. interpunctella	first_floor	2007	2008	0.1	<0.0001	0.62981	<.0001	0.84578	<.0001	0.78714	<.0001	0.8637	<.0001	0.81884	<.0001	0.75142	<.0001	0.61259	0.0001	0.68928	<.0001	0.40688	0.0188	0.73294	<.0001
P. interpunctella	first_floor	2008	2009	0.45	<0.0001	0.8598	<.0001	0.89816	<.0001	0.74937	<.0001	0.84222	<.0001	0.93247	<.0001	0.94965	<.0001	0.49798	0.0027	0.71284	<.0001	0.46219	0.0068	0.32708	0.0632
P. interpunctella	first_floor	2009	2010	-0.0028	<0.0001	0.70762	<.0001	0.77868	<.0001	0.94152	<.0001	0.78697	<.0001	0.87426	<.0001	0.6735	<.0001	0.51934	0.0016	0.73842	<.0001	0.43222	0.012	-0.17727	0.3237
P. interpunctella	first_floor	2010	2011	0.098	<0.0001	0.75363	<.0001	0.82149	<.0001	0.83466	<.0001	0.79868	<.0001	0.93935	<.0001	0.43558	0.01	0.48093	0.004	0.4637	0.0057	0.58472	0.0004	0.3723	0.0329
			averageR	0.31452		0.680719		0.757026		0.678787		0.734915		0.824828		0.522147		0.51535		0.595906		0.441963		0.327657
P. interpunctella	fourth_floor	2001	2002	0.41	0.14	0.58765	0.0271	0.53707	0.0477	0.65778	0.0106	0.56858	0.0339	0.57111	0.0329	0.35883	0.2077	0.59241	0.0256	0.49437	0.0723	0.13501	0.6454	0.46222	0.0961
P. interpunctella	fourth_floor	2002	2003	0.85	<0.0001	0.64576	0.0051	0.7096	0.0014	0.77531	0.0003	0.65344	0.0044	0.8408	<.0001	0.68852	0.0022	0.75833	0.0004	0.91084	<.0001	0.54342	0.0242	0.80498	<.0001
P. interpunctella	fourth_floor	2003	2004	0.67	<0.0001	0.55727	0.0006	0.83928	<.0001	0.78774	<.0001	0.53225	0.0012	0.84672	<.0001	0.57527	0.0004	0.67913	<.0001	0.79686	<.0001	0.37367	0.0295	0.77579	<.0001
P. interpunctella	fourth_floor	2004	2005	0.71	<0.0001	0.81034	<.0001	0.78034	<.0001	0.64099	<.0001	0.57252	0.0004	0.71397	<.0001	0.75465	<.0001	0.72481	<.0001	0.81006	<.0001	0.65644	<.0001	0.57777	0.0003
P. interpunctella	fourth_floor	2005	2006	0.64	<0.0001	0.62275	<.0001	0.92028	<.0001	0.58533	0.0003	0.32927	0.0572	0.69656	<.0001	0.71297	<.0001	0.5006	0.0026	0.8911	<.0001	0.55613	0.0006	0.14379	0.4172
P. interpunctella	fourth_floor	2006	2007	0.63	<0.0001	0.57917	0.0003	0.78908	<.0001	0.79705	<.0001	0.3494	0.0428	0.70396	<.0001	0.39553	0.0206	0.63299	<.0001	0.85186	<.0001	0.44077	0.0091	0.44179	0.0089
P. interpunctella	fourth_floor	2007	2008	0.8	<0.0001	0.81279	<.0001	0.83961	<.0001	0.77587	<.0001	0.77252	<.0001	0.78552	<.0001	0.57178	0.0004	0.67697	<.0001	0.81661	<.0001	0.64065	<.0001	0.52602	0.0014
P. interpunctella	fourth_floor	2008	2009	0.88	<0.0001	0.92797	<.0001	0.96004	<.0001	0.87793	<.0001	0.85143	<.0001	0.90219	<.0001	0.65395	<.0001	0.92532	<.0001	0.88861	<.0001	0.81732	<.0001	0.92972	<.0001
P. interpunctella	fourth_floor	2009	2010	0.92	<0.0001	0.80658	<.0001	0.65536	<.0001	0.80278	<.0001	0.79216	<.0001	0.8656	<.0001	0.47987	0.0041	0.66649	<.0001	0.84584	<.0001	0.95045	<.0001	0.71434	<.0001
P. interpunctella	fourth_floor	2010	2011	0.61	0.0001	0.64675	<.0001	0.66706	<.0001	0.73993	<.0001	0.44149	0.009	0.85356	<.0001	0.13677	0.4405	0.55704	0.0006	0.6715	<.0001	0.74194	<.0001	0.2432	0.1658
			averageR	0.712		0.699703		0.769772		0.744071		0.586306		0.777999		0.532814		0.671409		0.797765		0.58558		0.561962
P. interpunctella	outside	2001	2002	0.67	0.0066	0.70293	0.0074	0.77758	0.0006	0.89693	<.0001	0.85107	0.0001	0.83725	<.0001	0.79204	0.0004	0.64195	0.0099
P. interpunctella	outside	2002	2003	0.85	<0.0001	0.88151	<.0001	0.76331	0.0004	0.88978	<.0001	0.93648	<.0001	0.90155	<.0001	0.69926	0.0018	0.86664	<.0001
P. interpunctella	outside	2003	2004	0.71	<0.0001			0.87709	<.0001	0.92948	<.0001	0.8406	<.0001	0.87889	<.0001	0.86712	<.0001	0.70497	<.0001
P. interpunctella	outside	2004	2005	0.77	<0.0001			0.7929	<.0001	0.87192	<.0001	0.89443	<.0001	0.89954	<.0001	0.88706	<.0001	0.83778	<.0001	0.86031	<.0001	0.81173	<.0001	0.81	<.0001
P. interpunctella	outside	2005	2006	0.77	<0.0001			0.78332	<.0001	0.80589	<.0001	0.8971	<.0001	0.89299	<.0001	0.82233	<.0001	0.56503	0.0061	0.86541	<.0001	0.71631	0.0006	0.81501	<.0001
P. interpunctella	outside	2006	2007	0.52	0.013			0.84587	<.0001	0.83816	<.0001	0.89107	<.0001	0.72562	<.0001	0.69994	0.0003	0.22235	0.32	0.76603	0.0001	0.81694	<.0001	0.68391	0.0012
P. interpunctella	outside	2007	2008	0.72	0.0002			0.83767	<.0001	0.85062	<.0001	0.81901	<.0001	0.76414	<.0001	0.84517	<.0001	0.71442	0.0002	0.78617	<.0001	0.83745	<.0001	0.76252	0.0001
P. interpunctella	outside	2008	2009	0.74	0.0003			0.80416	<.0001	0.93493	<.0001	0.88358	<.0001	0.82514	<.0001	0.85986	<.0001	0.76702	0.0001	0.69643	0.0019	0.74835	0.0005	0.86559	<.0001
P. interpunctella	outside	2009	2010	0.91	<0.0001			0.8692	<.0001	0.83027	<.0001	0.8708	<.0001	0.89585	<.0001	0.96334	<.0001	0.77476	<.0001	0.75442	0.0002	0.7127	0.0006	0.65432	0.0024
P. interpunctella	outside	2010	2011	0.67	0.0003			0.90634	<.0001	0.9236	<.0001	0.89236	<.0001	0.74786	<.0001	0.8478	<.0001	0.71877	<.0001	0.8038	<.0001	0.67631	0.0008	0.80174	<.0001
			averageR	0.733		0.79222		0.825744		0.877158		0.87765		0.836883		0.828392		0.681369		0.790367		0.75997		0.770441
P. interpunctella	second_floor	2001	2002					0.54432	0.0442	-0.24545	0.3976	0.50058	0.0683	0.54321	0.0447	0.31964	0.2653	0.48059	0.0819	0.1801	0.5378	0.23077	0.4273	-0.48413	0.0794
P. interpunctella	second_floor	2002	2003	-0.29	0.25	0.52446	0.0307	0.46569	0.0596	0.84008	<.0001	0.48611	0.0479	0.6658	0.0035	0.79366	0.0001	0.57049	0.0168	0.57388	0.016	0.42701	0.0874	0.49797	0.0419
P. interpunctella	second_floor	2003	2004	0.11	0.52	0.27837	0.1109	0.30203	0.0826	0.86914	<.0001	0.66604	<.0001	0.81542	<.0001	0.47171	0.0049	0.28815	0.0984	0.46729	0.0053			0.37441	0.0291
P. interpunctella	second_floor	2004	2005	0.62	<0.0001	-0.07214	0.6852	0.45235	0.0072	0.55306	0.0007	0.47241	0.0048	0.77805	<.0001	0.33623	0.0519	0.43745	0.0097	0.25925	0.1387			-0.06342	0.7216
P. interpunctella	second_floor	2005	2006					0.49344	0.003	0.68202	<.0001	0.37246	0.0301	0.25765	0.1413	-0.15109	0.3937	0.36293	0.0349	0.70644	<.0001	-0.04352	0.8069	-0.0435	0.807
P. interpunctella	second_floor	2006	2007					0.24959	0.1546	0.91397	<.0001	0.03006	0.866	0.30171	0.0829	-0.20006	0.2566	0.38027	0.0265	0.38697	0.0238	0.27502	0.1154	0.07446	0.6756
P. interpunctella	second_floor	2007	2008	0.58	0.0003	0.18747	0.2884	0.703	<.0001	0.91159	<.0001	0.31258	0.0719	0.77154	<.0001	0.15464	0.3825	0.49877	0.0027	0.57396	0.0004	0.47079	0.005	0.54411	0.0009
P. interpunctella	second_floor	2008	2009			-0.10344	0.5604	0.54974	0.0008	0.71649	<.0001	0.49286	0.0031	0.94374	<.0001	0.08162	0.6463	0.79601	<.0001	0.73076	<.0001	0.72109	<.0001	0.61325	0.0001
P. interpunctella	second_floor	2009	2010			0.23731	0.1766	0.44558	0.0083	0.68218	0.0005	0.53832	0.001	0.83536	<.0001	-0.19182	0.2771	0.25705	0.1422	0.6816	<.0001	0.20745	0.2391	0.49939	0.0026
P. interpunctella	second_floor	2010	2011	-0.14	<0.0001	0.22667	0.1974	0.05811	0.7441	0.76868	0.003	0.64642	<.0001	0.65634	<.0001	-0.01776	0.9206	0.17989	0.3087	0.76519	<.0001	0.58616	0.0003	0.55875	0.0006
			averageR	0.176		0.182671		0.426385		0.669176		0.451784		0.656882		0.159677		0.42516		0.532544		0.359346		0.257129
P. interpunctella	third_floor	2001	2002	0.47	0.093	0.20112	0.4905	0.25556	0.3779	0.60145	0.0229	0.61102	0.0203	0.74584	0.0022	0.73117	0.003	0.59306	0.0254	0.35176	0.2174	0.37989	0.1803	-0.02205	0.9404
P. interpunctella	third_floor	2002	2003	0.88	<0.0001	0.24329	0.3467	0.55642	0.0204	0.72715	0.0009	0.92518	<.0001	0.76848	0.0003	0.89786	<.0001	0.9326	<.0001	0.82692	<.0001	0.6974	0.0019	0.64201	0.0055
P. interpunctella	third_floor	2003	2004	0.84	<0.0001	0.45438	0.0069	0.2908	0.0952	0.69454	<.0001	0.635	<.0001	0.70482	<.0001	0.84309	<.0001	0.62677	<.0001	0.69456	<.0001	0.34496	0.0457	0.43104	0.0109
P. interpunctella	third_floor	2004	2005	0.69	<0.0001	0.07581	0.67	0.4713	0.0049	0.70469	<.0001	0.63046	<.0001	0.18935	0.2835	0.53174	0.0012	0.29407	0.0914	0.49908	0.0027	0.38955	0.0228	0.52277	0.0015
P. interpunctella	third_floor	2005	2006	0.32	0.062	0.43681	0.0098	0.6427	<.0001	0.58452	0.0003	0.40995	0.016	0.76075	<.0001	0.18903	0.2843	0.63908	<.0001	0.56794	0.0005	0.46786	0.0053	0.74319	<.0001
P. interpunctella	third_floor	2006	2007	0.64	<0.0001	0.42449	0.0123	0.70551	<.0001	0.55999	0.0006	0.50134	0.0025	0.47872	0.0042	0.24775	0.1577	0.51819	0.0017	0.68487	<.0001	0.13629	0.4421	0.21453	0.2231
P. interpunctella	third_floor	2007	2008	0.58	0.0003	0.75301	<.0001	0.70816	<.0001	0.84022	<.0001	0.87532	<.0001	0.53003	0.0013	0.69026	<.0001	0.44604	0.0082	0.86445	<.0001	0.3324	0.0548	0.39309	0.0215
P. interpunctella	third_floor	2008	2009	0.62	0.0001	0.49115	0.0032	0.73199	<.0001	0.88723	<.0001	0.89388	<.0001	0.79146	<.0001	0.57364	0.0004	0.75351	<.0001	0.77958	<.0001	0.7819	<.0001	0.12775	0.4715
P. interpunctella	third_floor	2009	2010	0.52	0.0017	0.10335	0.5608	0.60884	0.0001	0.88312	<.0001	0.63572	<.0001	0.81436	<.0001	0.65836	<.0001	0.34152	0.0481	0.55406	0.0007	-0.15837	0.371
P. interpunctella	third_floor	2010	2011	0.74	<0.0001	0.87924	<.0001	0.63977	<.0001	0.761	<.0001	0.69908	<.0001	0.78815	<.0001	0.57282	0.0004	0.16351	0.3555	0.61085	0.0001	0.34274	0.0472
			averageR	0.63		0.406265		0.561105		0.724391		0.681695		0.657196		0.593572		0.530835		0.643407		0.371462		0.381541

## Sheet: T. variabile
species	location	year1	year2	trap1_R	trap1_p	trap2_R	trap2_p	trap3_R	trap3_p	trap4_R	trap4_p	trap5_R	trap5_p	trap6_R	trap6_p	trap7_R	trap7_p	trap8_R	trap8_p	trap9_R	trap9_p	trap10_R	trap10_p	trap11_R	trap11_p
T. variabile	basement	2001	2002																			0.28427	0.3246
T. variabile	basement	2002	2003													-0.0625	0.8117	-0.09129	0.7275			0.10699	0.6828
T. variabile	basement	2003	2004	-0.0303	0.8649			0.44408	0.0085											-0.10376	0.5592	-0.2357	0.1796
T. variabile	basement	2004	2005	-0.04352	0.8069															-0.0435	0.807	0.37605	0.0284
T. variabile	basement	2005	2006											-0.04352	0.8069			-0.04352	0.8069			0.38999	0.0226
T. variabile	basement	2006	2007			-0.04352	0.8069															0.63831	<.0001
T. variabile	basement	2007	2008	0.60697	0.0001	0.37825	0.0274													-0.09115	0.6082	0.82353	<.0001
T. variabile	basement	2008	2009	-0.04657	0.7937	0.16763	0.3433													0.29333	0.0922	0.38763	0.0235
T. variabile	basement	2009	2010	0.54903	0.0008	0.41656	0.0143			0.47673	0.0044	-0.0303	0.8649					0.16727	0.3444	0.45706	0.0066	0.70535	<.0001	0.71774	<.0001
T. variabile	basement	2010	2011	0.53514	0.0011	0.44695	0.008	0.23972	0.1721	0.47673	0.0044	-0.09618	0.5884					0.50148	0.0025	0.14577	0.4107	0.78528	<.0001	0.29556	0.0897
			averageR	0.261792
T. variabile	first_floor	2001	2002	0.50918	0.0629	0.65372	0.0112	0.05483	0.8523	0.22354	0.4423	0.02787	0.9246	-0.2112	0.4686	0.53109	0.0507	0.62091	0.0178	-0.14484	0.6213	-0.17356	0.5529	0.67937	0.0075
T. variabile	first_floor	2002	2003	0.50538	0.0385	0.34942	0.1692	0.0222	0.9326			-0.18035	0.4885			0.37753	0.1352	-0.13307	0.6106	0.3348	0.189	0.46315	0.0612	-0.13333	0.6099
T. variabile	first_floor	2003	2004	-0.07781	0.6618	0.30947	0.0749	-0.15693	0.3754	-0.0435	0.807	0.78881	<.0001			0.55499	0.0007	-0.11337	0.5232	0.20862	0.2364	-0.15775	0.3729	0.27841	0.1109
T. variabile	first_floor	2004	2005	0.31682	0.0679	0.45196	0.0073	0.29005	0.0961	-0.0435	0.807					-0.08806	0.6204			0.09976	0.5746	0.25244	0.1498	0.21664	0.2185
T. variabile	first_floor	2005	2006	0.28071	0.1078	0.52322	0.0015	-0.09668	0.5865	-0.0802	0.6521					-0.0435	0.807			-0.11334	0.5233	-0.01805	0.9193	0.18914	0.284
T. variabile	first_floor	2006	2007	0.45216	0.0073			0.25782	0.141	-0.0802	0.6521	-0.04352	0.8069	0.30147	0.0831	-0.11567	0.5148	0.59512	0.0002	0.17462	0.3233	0.5415	0.0009	0.25782	0.141
T. variabile	first_floor	2007	2008	0.66195	<.0001			0.7219	<.0001	1	<.0001	-0.04352	0.8069	0.53851	0.001	0.6522	<.0001	-0.06356	0.721	0.57189	0.0004	0.36886	0.0318	-0.1434	0.4185
T. variabile	first_floor	2008	2009	0.13728	0.4388	-0.1514	0.3927	0.09835	0.58	-0.0303	0.8649	0.55958	0.0006	0.61918	<.0001	-0.12879	0.4679	-0.15131	0.393	0.1644	0.3528	0.2918	0.094	0.79466	<.0001
T. variabile	first_floor	2009	2010	-0.08946	0.6149	0.21163	0.2295	0.27036	0.122	0.34188	0.0478	0.24549	0.1617	0.59904	0.0002	0.04638	0.7945	0.26806	0.1253	0.45185	0.0073	0.62796	<.0001	0.70969	<.0001
T. variabile	first_floor	2010	2011	0.40576	0.0173	0.66216	<.0001	-0.01159	0.9481	0.79567	<.0001	0.16975	0.3372	0.75731	<.0001	0.62593	<.0001	0.457	0.0066	0.67787	<.0001	0.65543	<.0001	0.23986	0.1718
			averageR	0.310197
T. variabile	fourth_floor	2001	2002	0.14084	0.6311	0.10039	0.7328	0.13589	0.6432	-0.11323	0.6999	0.16939	0.5627	-0.14391	0.6235	0.48367	0.0797	-0.16257	0.5787	0.08128	0.7824	-0.12551	0.669	-0.14391	0.6235
T. variabile	fourth_floor	2002	2003	0.70791	0.0015	-0.05719	0.8274	0.43478	0.0811	-0.09129	0.7275	0.40784	0.1042	-0.2125	0.4129	0.44929	0.0704	0.24044	0.3526	0.4805	0.0509	-0.19518	0.4528	0.49939	0.0413
T. variabile	fourth_floor	2003	2004	0.37876	0.0272	0.47171	0.0049			0.18292	0.3005	0.89023	<.0001	-0.12858	0.4686	0.47229	0.0048	0.67625	<.0001	-0.15086	0.3944	0.39002	0.0226	0.58243	0.0003
T. variabile	fourth_floor	2004	2005	0.3102	0.0742	0.15138	0.3928			-0.09111	0.6083	0.31305	0.0714	-0.15085	0.3945	0.48578	0.0036	0.52627	0.0014	-0.12866	0.4684			0.2381	0.1751
T. variabile	fourth_floor	2005	2006	-0.08791	0.621	0.5025	0.0025	0.24821	0.1569	-0.09115	0.6082	-0.00119	0.9947	0.33284	0.0544	0.58914	0.0002	0.22441	0.202	0.13067	0.4614			0.50111	0.0025
T. variabile	fourth_floor	2006	2007	0.03879	0.8276	0.31366	0.0708	0.61953	<.0001	0.45292	0.0071	0.13877	0.4338	0.14621	0.4093	0.52663	0.0014	0.02183	0.9025	0.45695	0.0066	-0.1429	0.4201	0.4682	0.0052
T. variabile	fourth_floor	2007	2008	0.32483	0.0609	0.5716	0.0004	0.77538	<.0001	0.31788	0.0669	0.31649	0.0682	0.18067	0.3065	0.47289	0.0047	0.33372	0.0538	-0.15085	0.3945	0.27232	0.1192	0.47489	0.0045
T. variabile	fourth_floor	2008	2009	0.04574	0.7973	0.40158	0.0186	0.76186	<.0001	0.12935	0.4659	0.57528	0.0004	-0.07228	0.6846	0.19219	0.2762	0.29214	0.0936	0.69426	<.0001	0.58454	0.0003	0.25322	0.1485
T. variabile	fourth_floor	2009	2010	0.56102	0.0006	0.84926	<.0001	0.09676	0.5862	0.06471	0.7162	0.64941	<.0001			0.37331	0.0297	0.25215	0.1503	0.18901	0.2844	0.50308	0.0024	0.41439	0.0148
T. variabile	fourth_floor	2010	2011	0.11595	0.5138	0.28938	0.0969	0.38122	0.0261	0.26953	0.1232	0.57384	0.0004			0.28023	0.1084	0.70688	<.0001	0.19744	0.263	0.6207	<.0001	0.15591	0.3786
			averageR	0.253613
T. variabile	outside	2001	2002	0.89878	<.0001	0.8502	0.0005	0.8825	<.0001	0.97407	<.0001	0.96732	<.0001	0.97949	<.0001	0.89878	<.0001	0.88667	<.0001
T. variabile	outside	2002	2003	0.92681	<.0001	0.8851	<.0001	0.86252	<.0001	0.90115	<.0001	0.8244	0.0002	0.83149	<.0001	0.97429	<.0001	0.95097	<.0001
T. variabile	outside	2003	2004	0.8945	<.0001			0.94992	<.0001	0.91934	<.0001	0.8586	<.0001	0.80759	<.0001	0.94665	<.0001	0.84159	<.0001
T. variabile	outside	2004	2005	0.86317	<.0001			0.91805	<.0001	0.83203	<.0001	0.77764	<.0001	0.86064	<.0001	0.80574	<.0001	0.86255	<.0001	0.91464	<.0001	0.82378	<.0001	0.71678	0.0001
T. variabile	outside	2005	2006	0.88758	<.0001			0.76076	<.0001	0.71536	0.0003	0.64413	0.0022	0.76063	<.0001	0.73557	0.0001	0.73965	0.0001	0.87009	<.0001	0.75432	0.0002	0.86313	<.0001
T. variabile	outside	2006	2007	0.74583	0.0001			0.94225	<.0001	0.81515	<.0001	0.84099	<.0001	0.81598	<.0001	0.82219	<.0001	0.92303	<.0001	0.65989	0.0021	0.77424	<.0001	0.48763	0.0342
T. variabile	outside	2007	2008	0.56727	0.0073			0.82334	<.0001	0.83257	<.0001	0.89692	<.0001	0.82013	<.0001	0.78331	<.0001	0.74501	0.0001	0.78773	<.0001	0.75144	0.0002	0.70203	0.0008
T. variabile	outside	2008	2009	0.75676	0.0003			0.77923	0.0001	0.89605	<.0001	0.76834	0.0002	0.90427	<.0001	0.79459	<.0001	0.74844	0.0004	0.90049	<.0001	0.66253	0.0038	0.8412	<.0001
T. variabile	outside	2009	2010	0.82344	<.0001			0.60808	0.0044	0.73313	0.0002	0.53023	0.0162	0.67374	0.0011	0.85216	<.0001	0.86536	<.0001	0.70822	0.0007	0.62295	0.0044	0.55803	0.013
T. variabile	outside	2010	2011	0.83542	<.0001			0.7995	<.0001	0.77543	<.0001	0.64842	0.0011	0.60255	0.0023	0.85597	<.0001	0.90248	<.0001	0.80448	<.0001	0.72233	0.0002	0.57125	0.0068
			averageR	0.819956
T. variabile	second_floor	2001	2002			-0.25339	0.3821	-0.20352	0.4853							0.50918	0.0629	0.15716	0.5916	0.32563	0.2559
T. variabile	second_floor	2002	2003	-0.09129	0.7275	-0.13281	0.6113	0.63025	0.0067							0.59313	0.0121	0.70746	0.0015	0.51141	0.0359			0.33072	0.1948
T. variabile	second_floor	2003	2004	-0.0303	0.8649	0.45292	0.0071	0.22768	0.1953			0.26207	0.1343	-0.27097	0.3487	0.80008	<.0001	0.45111	0.0074	0.66149	<.0001	-0.04352	0.8069	0.24821	0.1569
T. variabile	second_floor	2004	2005			0.46875	0.0052	0.34964	0.0427	-0.0303	0.8649	-0.04352	0.8069			0.529	0.0013	0.4413	0.009	0.39503	0.0208	-0.0303	0.8649	0.14621	0.4093
T. variabile	second_floor	2005	2006			-0.09115	0.6082	0.36779	0.0324	-0.0303	0.8649	0.44408	0.0085			0.24135	0.1691	0.31924	0.0657	0.82267	<.0001	1	<.0001	-0.07766	0.6624
T. variabile	second_floor	2006	2007	-0.05641	0.7514	0.24441	0.1636	0.69148	<.0001	-0.04352	0.8069	-0.15132	0.3929			0.32645	0.0595	0.19884	0.2596	0.37829	0.0274	-0.11045	0.5341	0.26806	0.1253
T. variabile	second_floor	2007	2008	0.41062	0.0159	0.29864	0.0862	0.42581	0.012	0.60208	0.0002			-0.0303	0.8649	0.55783	0.0006	0.21407	0.2241	0.39259	0.0216	-0.26345	0.1322	0.22993	0.1908
T. variabile	second_floor	2008	2009	0.28662	0.1003	0.03877	0.8277			-0.10381	0.5591					0.54346	0.0009	0.38279	0.0255	0.69776	<.0001	0.62164	<.0001	0.21701	0.2177
T. variabile	second_floor	2009	2010	-0.12866	0.4684	-0.18465	0.2958			0.20147	0.2532	-0.04352	0.8069			0.73692	<.0001	0.55944	0.0006	0.52066	0.0016	0.8994	<.0001	0.44559	0.0083
T. variabile	second_floor	2010	2011	0.63099	<.0001	0.42456	0.0123	0.97728	<.0001	0.72519	<.0001	0.50752	0.0022	-0.05415	0.761	0.61353	0.0001	0.57604	0.0004	0.61437	0.0001	0.13037	0.4624	0.57136	0.0004
			averageR	0.145939
T. variabile	third_floor	2001	2002	-0.1914	0.5121	-0.14484	0.6213	-0.20211	0.4883	-0.27097	0.3487	-0.29729	0.302	-0.25548	0.378	0.02735	0.9261	0.11476	0.6961	-0.29918	0.2987	-0.07692	0.7938	-0.05802	0.8438
T. variabile	third_floor	2002	2003	-0.08687	0.7402	0.43049	0.0845	0.18532	0.4764	0.28117	0.2743	-0.15905	0.542	-0.13774	0.5981	-0.30494	0.234	0.52154	0.0318	-0.0588	0.8226	-0.09129	0.7275	-0.08629	0.7419
T. variabile	third_floor	2003	2004	0.0998	0.5744	0.00445	0.9801	0.27529	0.1151	0.51205	0.002	0.29768	0.0873	0.07828	0.6599	0.22356	0.2037	0.76137	<.0001	0.75289	<.0001	-0.14324	0.419	0.56043	0.0006
T. variabile	third_floor	2004	2005	-0.08798	0.6208	-0.08023	0.6519	-0.05415	0.761	0.30179	0.0828	0.6138	0.0001	0.71549	<.0001	0.38118	0.0261	0.51651	0.0018	0.47673	0.0044	-0.08023	0.6519	0.4016	0.0186
T. variabile	third_floor	2005	2006	-0.0959	0.5895	-0.08802	0.6206			-0.08816	0.62	0.84062	<.0001	0.25469	0.146	-0.08798	0.6208	0.31341	0.0711	0.34773	0.0439	0.30193	0.0827	0.60995	0.0001
T. variabile	third_floor	2006	2007	0.35032	0.0422	0.33748	0.051			0.28385	0.1038	0.30051	0.0842	0.41056	0.0159	0.5006	0.0026	0.68296	<.0001	0.27357	0.1175	0.54287	0.0009	0.70846	<.0001
T. variabile	third_floor	2007	2008	0.63181	<.0001	-0.25544	0.1448	0.46705	0.0054	0.25823	0.1403	0.5427	0.0009	0.63926	<.0001	0.62114	<.0001	0.67178	<.0001	0.67194	<.0001	0.65336	<.0001	0.22552	0.1997
T. variabile	third_floor	2008	2009	0.79281	<.0001	0.32194	0.0633	0.42843	0.0115	0.36433	0.0341	0.39832	0.0196	0.33123	0.0557	0.69861	<.0001	0.65457	<.0001	0.77827	<.0001	0.12929	0.4662	0.44737	0.008
T. variabile	third_floor	2009	2010	0.59597	0.0002	-0.12875	0.468	-0.11091	0.5323	-0.15131	0.393	0.64263	<.0001	-0.04795	0.7877	0.7196	<.0001	0.65622	<.0001	0.64432	<.0001	0.40462	0.0176	0.43118	0.0109
T. variabile	third_floor	2010	2011	0.39181	0.0219	-0.00035	0.9984	0.39437	0.021	0.53457	0.0011	0.11976	0.4999	0.63517	<.0001	0.47816	0.0042	0.21206	0.2286	0.5614	0.0006	0.0194	0.9133	0.96104	<.0001
			averageR	0.240037

## Sheet: Averages by Location
species	location	trap1_R	trap2_R	trap3_R	trap4_R	trap5_R	trap6_R	trap7_R	trap8_R	trap9_R	trap10_R	trap11_R	AVERAGE
T. variabile	basement	0.301922	0.290582	0.3419	0.47673	0.06324	0.04352	0.0625	0.20089	0.189095	0.47331	0.50665	0.268213
T. variabile	first_floor	0.343651	0.414123	0.198071	0.293199	0.257361	0.504452	0.316414	0.3003	0.294199	0.35505	0.364232	0.331005
T. variabile	fourth_floor	0.271195	0.370865	0.431704	0.180409	0.403549	0.17098	0.432542	0.343666	0.266048	0.354281	0.373155	0.327127
T. variabile	outside	0.819956	0.86765	0.832615	0.839428	0.775699	0.805651	0.846925	0.846575	0.806506	0.730227	0.67715	0.804398
T. variabile	second_floor	0.233556	0.259005	0.484181	0.248096	0.242005	0.118473	0.545093	0.400745	0.53199	0.387391	0.281639	0.339289
T. variabile	third_floor	0.332467	0.179199	0.264704	0.304643	0.421236	0.350585	0.404312	0.510518	0.486483	0.244315	0.448986	0.358859
	AVERAGE	0.383791	0.396904	0.425529	0.390417	0.360515	0.332277	0.434631	0.433782	0.429053	0.424096	0.441969
P. interpunctella	basement	0.505	0.718806	0.485471	0.45334	0.681573	0.725889	0.42795	0.468178	0.655411	0.542212	0.506445	0.560934
P. interpunctella	first_floor	0.31508	0.680719	0.757026	0.678787	0.734915	0.824828	0.528891	0.51535	0.595906	0.453133	0.363111	0.586159
P. interpunctella	fourth_floor	0.712	0.699703	0.769772	0.744071	0.586306	0.777999	0.532814	0.671409	0.797765	0.58558	0.561962	0.676307
P. interpunctella	outside	0.733	0.79222	0.825744	0.877158	0.87765	0.836883	0.828392	0.681369	0.790367	0.75997	0.770441	0.797563
P. interpunctella	second_floor	0.292	0.232837	0.426385	0.718266	0.451784	0.656882	0.271823	0.42516	0.532544	0.370226	0.375339	0.432113
P. interpunctella	third_floor	0.63	0.406265	0.561105	0.724391	0.681695	0.657196	0.593572	0.530835	0.643407	0.403136	0.387054	0.565332
	AVERAGE	0.53118	0.588425	0.637584	0.699335	0.668987	0.746613	0.530574	0.548717	0.669233	0.519043	0.494059
