# Supplementary material for: Using Long-term Capture Data to Predict Trogoderma variabile Ballion and Plodia interpunctella (Hübner) Population Patterns
Source: Insects. 2019 Mar 30;10(4):93. doi: 10.3390/insects10040093 (PMC6523208; doi:10.3390/insects10040093)
Supplement: Supplementary file 1 [file insects-10-00093-s001.zip › SupplementalTable3_fumigation_changes.xlsx]

## Sheet: All
Species		Basement					First Floor					Fourth Floor					Second Floor					Third Floor					North Warehouse					Packaging Warehouse					West Warehouse					Outside
Indianmeal Moth	Fumigation Date	Mean Before Fumigation	Standard Error before Fumigation	Mean After Fumigation	Standard Error After Fumigation	Percent Change	Mean Before Fumigation	Standard Error before Fumigation	Mean After Fumigation	Standard Error After Fumigation	Percent Change	Mean Before Fumigation	Standard Error before Fumigation	Mean After Fumigation	Standard Error After Fumigation	Percent Change	Mean Before Fumigation	Standard Error before Fumigation	Mean After Fumigation	Standard Error After Fumigation	Percent Change	Mean Before Fumigation	Standard Error before Fumigation	Mean After Fumigation	Standard Error After Fumigation	Percent Change	Mean Before Fumigation	Standard Error before Fumigation	Mean After Fumigation	Standard Error After Fumigation	Percent Change	Mean Before Fumigation	Standard Error before Fumigation	Mean After Fumigation	Standard Error After Fumigation	Percent Change	Mean Before Fumigation	Standard Error before Fumigation	Mean After Fumigation	Standard Error After Fumigation	Percent Change	Mean Before Fumigation	Standard Error before Fumigation	Mean After Fumigation	Standard Error After Fumigation	Percent Change
	2002-07-13	22.8182	5.81297	25.5	4.31636	11.753	18.0455	4.36459	46.2	6.25283	156.02	33.4091	5.45531	30.3182	3.46684	-9.2517	5.5	2.41814	12.0455	3.25502	119.008	9.59091	2.51288	19.0455	2.26155	98.5782	175	8	157.25	15.6491	-10.1429	80.6667	34.6667	93.8333	28.3001	16.3223	109.75	15.1623	132.375	13.3014	20.615	284.75	33.2586	444.4	24.9202	56.067
	2002-11-16	0.0454545	0.0454545	0	0	-100	0.227273	0.146116	0	0	-100	0.727273	0.406558	0	0	-100	0.409091	0.169786	0	0	-100	0.409091	0.243167	0	0	-100	0	0	0	0	0	0	0	0	0	0	0.125	0.125	0	0	-100	0	0	0	0	0
	2003-06-28	3	0.781274	26.7273	5.65195	790.909	4.09091	1.33535	31.5	4.90637	670	6.72727	2.91227	8.95455	2.20436	33.1081	0.454545	0.194372	2.31818	0.80686	410	1.04545	0.267077	4	0.882735	282.609	26	10.6615	78	6.6458	200	12.6667	4.6164	13	3.32666	2.63158	27.625	7.75734	46.625	6.36098	68.7783	260.5	29.8636	421.5	30.0577	61.8
	2003-08-23	20.3636	4.84815	12.7273	1.50925	-37.5	24.5	5.04428	24.2273	4.29937	-1.11317	11.0909	2.77973	23.1818	6.71615	109.016	3.68182	0.998671	3.81818	1.19094	3.7037	6.54545	1.03557	8.13636	1.09761	24.3056	46.5	18.9275	50.25	11.5569	8.06452	28.3333	12.8314	20.6667	8.17585	-27.0588	50.875	10.9111	21.625	7.82153	-57.4939	438.875	23.0564	415.375	41.4496	-5.35
	2004-06-19	15.4091	2.45272	2.90909	0.957787	-81.1209	12.9545	2.21904	2	0.637908	-84.5614	27.3182	4.99844	7.59091	2.39738	-72.213	5.40909	1.52278	1.40909	0.520818	-73.9496	7.77273	1.23431	1.72727	0.437337	-77.7778	47.75	16.7251	4.25	1.93111	-91.0995	15.5	4.93119	6.33333	3.12694	-59.1398	37.25	8.36393	5.75	3.45765	-84.5638	337.75	27.8531	87.25	18.3398	-74.17
	2004-09-04	8.81818	1.2718	10.4091	2.81897	18.0412	6.90909	1.37999	4.40909	1.21259	-36.1842	18.2273	4.63888	13.2727	3.22811	-27.182	3.13636	0.814627	2.04545	0.597532	-34.7826	6.72727	0.904969	3.81818	1.6549	-43.2432	11	3.18852	11	1.82574	0	11.8333	4.1426	11	4.67618	-7.04225	8.125	2.53854	8.125	3.07314	0	150.2	34.2268	146	22.3704	-2.8
	2005-06-11	1.31818	0.511285	0.181818	0.0841655	-86.2069	0.636364	0.305402	0.227273	0.185302	-64.2857	2.04545	0.552355	0.590909	0.204485	-71.1111	0.0454545	0.0454545	0.0454545	0.0454545	0	0.181818	0.106831	0	0	-100	1.5	0.645497	0	0	-100	1.16667	0.307318	0.166667	0.166667	-85.7143	1.875	0.766194	0.625	0.323899	-66.6667	114.4	19.1103	55.7	21.1627	-51.31
	2005-11-12	0	0	0	0	0	0.0454545	0.0454545	0	0	-100	0.409091	0.21481	0	0	-100	0.0454545	0.0454545	0	0	-100	0.0454545	0.0454545	0	0	-100	0	0	0	0	0	0	0	0	0	0	0	0	0	0	0	4.65	1.08646	0	0	-100
	2006-11-04	0.409091	0.182089	0	0	-100	0.227273	0.112658	0	0	-100	1.09091	0.45541	0	0	-100	0.0454545	0.0454545	0	0	-100	0.227273	0.112658	0	0	-100	0	0	0	0	0	0.5	0.341565	0	0	-100	0.375	0.263052	0	0	-100	17.6	6.92646	0.9	0.34801	-94.89
	2007-11-03	1.27273	0.479817	0.0454545	0.0454545	-96.4286	1.59091	0.69525	0	0	-100	4.63636	1.13684	0.181818	0.106831	-96.0784	1.59091	0.429734	0	0	-100	0.863636	0.317563	0.0454545	0.0454545	-94.7368	4.25	1.88746	0	0	-100	0.5	0.5	0	0	-100	2.25	0.901388	0	0	-100	63.95	20.6005	2.6	0.805536	-95.93
	2008-11-15	0.0454545	0.0454545	0	0	-100	0.272727	0.134548	0.0909091	0.0909091	-66.6667	0.272727	0.134548	0.0454545	0.0454545	-83.3333	0.181818	0.141672	0	0	-100	0.136364	0.0996847	0	0	-100	0	0	0	0	0	0	0	0	0	0	0.25	0.163663	0	0	-100
	2009-12-19	0	0	0	0	0	0	0	0	0	0	0	0	0	0	0	0	0	0	0	0	0	0	0	0	0	0	0	0	0	0	0	0	0	0	0	0	0	0	0	0
	2010-12-10	0	0	0	0	0	0	0	0	0	0	0	0	0	0	0	0	0	0	0	0	0	0	0	0	0		0	0	0	0	0	0	0	0	0		0	0	0	0
	2011-12-17	0	0	0	0	0	0	0	0	0	0	0	0	0	0	0	0	0	0	0	0	0	0	0	0	0	0	0	0	0	0	0	0	0	0	0	0	0	0	0	0
Warehouse Beetle	2002-07-13	0	0	0.0909091	0.0627332	0	1.31818	0.258085	0.5	0.194625	-62.069	4.13636	1.43743	0.818182	0.333137	-80.2198	0.909091	0.245382	0.227273	0.0914486	-75	2.18182	0.701379	0.428571	0.254216	-80.3571	0.75	0.478714	0	0	-100	1	0.57735	0.166667	0.166667	-83.3333	0	0	0	0	0	236.708	77.3443	264.857	81.3199	11.89
	2002-11-16	0.0454545	0.0454545	0	0	-100	0.0909091	0.0627332	0.0454545	0.0454545	-50	0.227273	0.130464	0	0	-100	0	0	0	0	0	0.0909091	0.0627332	0	0	-100	0	0	0	0	0	0	0	0.166667	0.166667	0	0	0	0	0	0	0	0	0	0	0
	2003-06-28	0.0909091	0.0627332	0.0909091	0.0627332	0	1.63636	0.386714	0.772727	0.236605	-52.7778	2.18182	0.434629	0.636364	0.223563	-70.8333	0.954545	0.42374	0.772727	0.293743	-19.0476	1.40909	0.419539	1.04545	0.428817	-25.8065	0.25	0.25	0.25	0.163663	0	13.3333	6.2111	0.833333	0.654047	-93.75	0.625	0.375	1.375	0.754451	120	333.062	46.8099	229.25	52.9174	-31.17
	2003-08-23	0.181818	0.0841655	0.0454545	0.0454545	-75	1.47619	0.532823	0.136364	0.0996847	-90.7625	2.81818	0.869484	0.318182	0.137799	-88.7097	1.63636	0.743064	0.136364	0.0748868	-91.6667	4.68182	2.29566	0.818182	0.434629	-82.5243	0.5	0.267261	0	0	-100	1.66667	1.17379	0	0	-100	0.875	0.350382	0.375	0.263052	-57.1429	387.562	56.4882	79.25	17.2901	-79.55
	2004-06-19	0.454545	0.194372	0.05	0.05	-89	0.727273	0.229641	0.5	0.157771	-31.25	4.09091	1.35466	1.27273	0.451941	-68.8889	2.13636	0.838199	0.772727	0.420944	-63.8298	3.72727	1.43123	1.27273	0.693763	-65.8537	0.625	0.263052	0.375	0.263052	-40	3.5	0.718795	2.16667	0.703167	-38.0952	0.625	0.263052	1.125	0.398098	80	431.6	58.5122	206.2	44.0652	-52.22
	2004-09-04	0	0	0.0454545	0.0454545	0	0.909091	0.207115	0.136364	0.0996847	-85	2.77273	0.558026	0	0	-100	2.09091	0.640985	0.227273	0.146116	-89.1304	2.31818	0.724901	0.571429	0.434091	-75.3501	0.375	0.263052	0	0	-100	6	1.94936	0	0	-100	0	0	0	0	0	173.1	27.3871	41.8	8.76074	-75.85
	2005-06-11	0	0	0.0454545	0.0454545	0	0.272727	0.149774	0.136364	0.0996847	-50	0.0909091	0.0627332	0.318182	0.137799	250	0.5	0.370737	0.272727	0.117363	-45.4545	0.363636	0.203279	0.136364	0.0996847	-62.5	0.125	0.125	0	0	-100	0.166667	0.166667	0	0	-100	0	0	0	0	0	135.1	25.3016	125.7	40.7603	-6.96
	2005-11-12	0	0	0	0	0	0.0454545	0.0454545	0	0	-100	0.136364	0.0748868	0	0	-100	0	0	0	0	0	0.0909091	0.0627332	0	0	-100	0	0	0	0	0	0.166667	0.166667	0	0	-100	0	0	0	0	0	0.95	0.276015	0	0	-100
	2006-11-04	0	0	0	0	0	0	0	0	0	0	0	0	0	0	0	0	0	0	0	0	0.0454545	0.0454545	0	0	-100	0	0	0	0	0	0	0	0	0	0	0	0	0	0	0	2.1	0.787735	1.2	0.326599	-42.86
	2007-11-03	0	0	0	0	0	0.0454545	0.0454545	0	0	-100	1.13636	0.480329	0	0	-100	0.863636	0.466615	0	0	-100	1.59091	0.952688	0	0	-100	0	0	0	0	0	0	0	0	0	0	0	0	0	0	0	70.2	24.6589	0	0	-100
	2008-11-15	0.0909091	0.0627332	0	0	-100	0	0	0	0	0	0	0	0	0	0	0.0454545	0.0454545	0	0	-100	0.0454545	0.0454545	0	0	-100	0	0	0	0	0	0	0	0	0	0	0	0	0	0	0
	2009-12-19	0	0	0	0	0	0	0	0	0	0	0	0	0	0	0	0	0	0	0	0	0	0	0	0	0	0	0	0	0	0	0	0	0	0	0	0	0	0	0	0
	2010-12-10	0.181818	0.141672	0	0	-100	0	0	0	0	0	0	0	0	0	0	0	0	0	0	0	0.0454545	0.0454545	0	0	-100	0	0	0	0	0	0	0	0	0	0	0	0	0	0	0
	2011-12-17	0	0	0	0	0	0.136364	0.0748868	0	0	-100	0.0454545	0.0454545	0	0	-100	0.0454545	0.0454545	0	0	-100	0	0	0	0	0	0	0	0	0	0	0	0	0	0	0	0	0	0	0	0
KEY
significant change
